# Supplementary material for: Ancestral sequence reconstruction produces thermally stable enzymes with mesophilic enzyme-like catalytic properties
Source: Sci Rep. 2020 Sep 23;10:15493. doi: 10.1038/s41598-020-72418-4 (PMC7511310; doi:10.1038/s41598-020-72418-4)
Supplement: Supplementary file 2 — Supplementary Dataset [file 41598_2020_72418_MOESM2_ESM.xlsx]

## Sheet: Sheet1
Domain	Phylum (or Kingdom)		IPMDH			TDH	HICDH		ICDH		type II	monomeric
		Species
Archaea	Aenigmarchaeota	archaeon GW2011 AR5
Archaea	Aenigmarchaeota	Candidatus_Aenigmarchaeota_archaeon_CG_4_10_14_3_um_filter_37_21
Archaea	Aenigmarchaeota	Candidatus_Aenigmarchaeota_archaeon_ex4484_224
Archaea	Aenigmarchaeota	Candidatus_Aenigmarchaeota_archaeon_ex4484_52	OYT35233.1
Archaea	Aenigmarchaeota	Candidatus_Aenigmarchaeota_archaeon_ex4484_56
Archaea	Aigarchaeota	Candidatus Caldiarchaeum subterraneum	BAJ46693	BAJ51126	BAJ50621
Archaea	Bathyarchaeota	Candidatus Bathyarchaeota archaeon B24	KYH37874	KYH36314
Archaea	Bathyarchaeota	Candidatus_Bathyarchaeota_archaeon_B24_2	PDM26948						PDM26176
Archaea	Bathyarchaeota	Candidatus Bathyarchaeota archaeon B26-2	KYH39901	KYH41203
Archaea	Bathyarchaeota	Candidatus_Bathyarchaeota_archaeon_BA2	KPV63724	KPV63955
Archaea	Bathyarchaeota	Candidatus_Bathyarchaeota_archaeon_CG07_land_8_20_14_0_80_47_9
Archaea	Crenarchaeota	Acidilobus saccharovorans 345-15							WP_013266735
Archaea	Crenarchaeota	Caldisphaera lagunensis DSM15908							WP_015232419
Archaea	Crenarchaeota	Ignicoccus hospitalis KIN4/I	WP_012123126						WP_052570546
Archaea	Crenarchaeota	Aeropyrum pernix K1							BAA79665
Archaea	Crenarchaeota	Desulfurococcus mucosus DSM 2162
Archaea	Crenarchaeota	Hyperthermus butylicus
Archaea	Crenarchaeota	Ignisphaera aggregans DSM 17230	ADM28368						ADM28570	ADM28560
Archaea	Crenarchaeota	Pyrodictium delaneyi	WP_055410331						WP_055409663
Archaea	Crenarchaeota	Pyrolobus fumarii 1A	WP_048192049						WP_014026604
Archaea	Crenarchaeota	Staphylothermus marinus F1
Archaea	Crenarchaeota	Thermogladius cellulolyticus 1633							WP_014737451
Archaea	Crenarchaeota	Thermosphaera aggregans DSM 11486
Archaea	Crenarchaeota	Fervidicoccus fontis Kam940
Archaea	Crenarchaeota	Sulfolobus tokodaii str. 7	WP_010978405						WP_010980246
Archaea	Crenarchaeota	Metallosphaera yellowstonensis MK1	WP_009073484						WP_009071498
Archaea	Crenarchaeota	Thermoproteus tenax Kra 1	WP_014126061						WP_014127373
Archaea	Crenarchaeota	Thermofilum pendens Hrk 5
Archaea	Crenarchaeota	Pyrobaculum aerophilum str. IM2	AAL63868						AAL63631
Archaea	Crenarchaeota	Caldivirga maquilingensis IC-167	WP_012186218						WP_012186780
Archaea	Crenarchaeota	Vulcanisaeta moutnovskia768-28	WP_013604884						WP_013603809
Archaea	Diapherotrites	Candidatus_Diapherotrites_archaeon_CG08_land_8_20_14_0_20_30_16
Archaea	Diapherotrites	Candidatus_Diapherotrites_archaeon_CG08_land_8_20_14_0_20_34_12
Archaea	Diapherotrites	Candidatus_Diapherotrites_archaeon_CG09_land_8_20_14_0_10_32_12
Archaea	Diapherotrites	Candidatus_Diapherotrites_archaeon_CG10_big_fil_rev_8_21_14_0_10_31_34
Archaea	Diapherotrites	Candidatus_Diapherotrites_archaeon_CG11_big_fil_rev_8_21_14_0_20_37_9	PIN85496.1
Archaea	Euryarchaeota	Aciduliprofundum boonei T469	WP_008084809	WP_008082893	WP_008084022				WP_008085068
Archaea	Euryarchaeota	Candidatus_Altiarchaeales_archaeon_ex4484_2	OYT55225						OYT53229
Archaea	Euryarchaeota	Candidatus_Altiarchaeales_archaeon_IMC4	ODS42456	ODS42721
Archaea	Euryarchaeota	Candidatus_Altiarchaeales_archaeon_WOR_SM1_79	ODS35686						ODS37224
Archaea	Euryarchaeota	Candidatus_Altiarchaeales_archaeon_WOR_SM1_SCG	ODS37404
Archaea	Euryarchaeota	Candidatus_Altiarchaeum_sp._CG2_30_32_3053	OIQ05209						OIQ04648
Archaea	Euryarchaeota	Archaeoglobus fulgidus DSM 4304	WP_010878132						WP_010878150
Archaea	Euryarchaeota	Archaeoglobus veneficus SNP6	WP_013683292						WP_013683979
Archaea	Euryarchaeota	Ferroglobus placidus DSM 10642	WP_012966595						WP_012965373
Archaea	Euryarchaeota	Halobacterium salinarum R1							WP_010903372
Archaea	Euryarchaeota	Halorubrum lacusprofundi ATCC 49239					WP_015909619		WP_015911027
Archaea	Euryarchaeota	Natrialba magadii ATCC 43099					WP_004216677		WP_049939279
Archaea	Euryarchaeota	Methanobacterium formicicum DSM 3637	WP_004029394	WP_004031049
Archaea	Euryarchaeota	Methanobrevibacter smithii ATCC 35061	WP_011953852	WP_011954421
Archaea	Euryarchaeota	Methanothermus fervidus DSM 2088	WP_013413662	WP_013414337
Archaea	Euryarchaeota	Methanocaldococcus jannaschii DSM 2661	Q58130				Q58991
Archaea	Euryarchaeota	Methanococcus maripaludis S2	WP_011170483				WP_011170824
Archaea	Euryarchaeota	Candidatus Methanoperedens nitroreducens	WP_048090029				WP_048090179	WP_048089283
Archaea	Euryarchaeota	Methanocella paludicola SANAE	BAI63065				BAI62035	BAI60509
Archaea	Euryarchaeota	Methanohalophilus mahii DSM 5219	WP_013038393				WP_013036608	WP_013037051
Archaea	Euryarchaeota	Methanosarcina barkeri 227	WP_048120494				WP_048121324	WP_048122112
Archaea	Euryarchaeota	Candidatus Methanohalarchaeum thermophilum	OKY77559						OKY78595
Archaea	Euryarchaeota	Methanonatronarchaeum thermophilum	OUJ18373						WP_086636661
Archaea	Euryarchaeota	Methanopyrus kandleri AV19	AAM01996				AAM02428
Archaea	Euryarchaeota	Thermococcus kodakarensis KOD1					WP_011249235
Archaea	Euryarchaeota	Pyrococcus furiosus DSM 3638	WP_011012076						WP_011011315
Archaea	Euryarchaeota	Pyrococcus horikoshii OT3					WP_010885787
Archaea	Euryarchaeota	Ferroplasma acidarmanus fer1	WP_009886987						WP_009886390	WP_048074039
Archaea	Euryarchaeota	Thermoplasma acidophilum DSM 1728							WP_010900544
Archaea	Euryarchaeota	Thermoplasma volcanium GSS1							WP_010916451
Archaea	Euryarchaeota	Picrophilus torridus DSM 9790	WP_011177711						WP_011176969	WP_011177227
Archaea	Euryarchaeota	Candidatus Methanomethylophilus alvus Mx1201	WP_048097954	WP_015504408	WP_015504325
Archaea	Euryarchaeota	Theionarchaea archaeon DG-70	KYK34810	KYK38537				KYK36429
Archaea	Euryarchaeota	Theionarchaea archaeon DG-70-1	KYK27540	KYK35309
Archaea	Euryarchaeota	uncultured_Candidatus_Thalassoarchaea_euryarchaeote	ANV78959	ANV80790	ANV80973
Archaea	Euryarchaeota	Marine_Group_II_euryarchaeote_MED-G33
Archaea	Euryarchaeota	Marine_Group_II_euryarchaeote_MED-G34
Archaea	Euryarchaeota	Marine_Group_II_euryarchaeote_MED-G36	PDH22498.1						PDH23981.1
Archaea	Euryarchaeota	Marine_Group_II_euryarchaeote_MED-G37							PDH23327.1
Archaea	Euryarchaeota	Marine_Group_II_euryarchaeote_MED-G38	PDH22444.1						PDH23212.1
Archaea	Euryarchaeota	Marine_Group_III_euryarchaeote_CG-Bathy1
Archaea	Euryarchaeota	Marine_Group_III_euryarchaeote_CG-Epi1							OIR19038
Archaea	Euryarchaeota	Marine_Group_III_euryarchaeote_CG-Epi2							OIR22796
Archaea	Euryarchaeota	Marine_Group_III_euryarchaeote_CG-Epi3
Archaea	Euryarchaeota	Marine_Group_III_euryarchaeote_CG-Epi6
Archaea	Euryarchaeota	Hadesarchaea archaeon DG-33-1	KUO40840						KUO39361	KUO40705
Archaea	Euryarchaeota	Hadesarchaea archaeon DG-33							KUO40923
Archaea	Euryarchaeota	Hadesarchaea archaeon YNP_45	KUO40177						KUO40390
Archaea	Euryarchaeota	Hadesarchaea archaeon YNP_N21	KUO42752						KUO42872
Archaea	Geothermarchaeota	Candidatus_Geothermarchaeota_archaeon ex4572_27	PCN50230						PCN50897
Archaea	Heimdallarchaeota	Candidatus_Heimdallarchaeota_archaeon_AB_125
Archaea	Heimdallarchaeota	Candidatus_Heimdallarchaeota_archaeon_LC_2	OLS26516	OLS26924					OLS27209
Archaea	Heimdallarchaeota	Candidatus_Heimdallarchaeota_archaeon_LC_3	OLS23740	OLS23485
Archaea	Huberarchaea	Candidatus_Huberarchaea_archaeon_CG03_land_8_20_14_0_80_31_114
Archaea	Korarchaeota	Candidatus Korarchaeum cryptofilum OPF8					WP_012308847		WP_012309613
Archaea	Lokiarchaeota	Candidatus_Lokiarchaeota_archaeon_CR_4	OLS15119
Archaea	Lokiarchaeota	Lokiarchaeum sp. GC14_75	KKK41976
Archaea	Micrarchaeota	Candidatus_Micrarchaeum_acidiphilum_ARMAN-2							EET89555
Archaea	Micrarchaeota	Candidatus_Micrarchaeota_archaeon_CG_4_10_14_0_2_um_filter_60_11
Archaea	Micrarchaeota	Candidatus_Micrarchaeota_archaeon_CG1_02_47_40
Archaea	Micrarchaeota	Candidatus_Micrarchaeota_archaeon_CG10_big_fil_rev_8_21_14_0_10_45_29
Archaea	Micrarchaeota	Candidatus_Micrarchaeota_archaeon_Mia14
Archaea	Nanoarchaeota	Nanoarchaeota archaeon 7A
Archaea	Nanoarchaeota	Nanoarchaeum equitans Kin4-M
Archaea	Nanoarchaeota	nanoarchaeote Nst1
Archaea	Nanohaloarchaeota	Candidatus Haloredivivus sp. G17
Archaea	Nanohaloarchaeota	Candidatus Nanosalina sp. J07AB43
Archaea	Nanohaloarchaeota	Candidatus Nanosalinarum sp. J07AB56
Archaea	Nanohaloarchaeota	Nanohaloarchaea_archaeon_SG9
Archaea	Odinarchaeota	Candidatus_Odinarchaeota_archaeon_LCB_4	OLS18279						OLS18726
Archaea	Pacearchaeota	Candidatus_Pacearchaeota_archaeon_CG_4_9_14_0_2_um_filter_39_13
Archaea	Pacearchaeota	Candidatus_Pacearchaeota_archaeon_CG1_02_31_27
Archaea	Pacearchaeota	Candidatus_Pacearchaeota_archaeon_CG10_big_fil_rev_8_21_14_0_10_32_42
Archaea	Pacearchaeota	Candidatus_Pacearchaeota_archaeon_CG10_big_fil_rev_8_21_14_0_10_34_76
Archaea	Pacearchaeota	Candidatus_Pacearchaeota_archaeon_CG10_big_fil_rev_8_21_14_0_10_35_219
Archaea	Parvarchaeota	Candidatus Parvarchaeum acidiphilum ARMAN-4	EEZ92829
Archaea	Parvarchaeota	Candidatus Parvarchaeum acidophilus ARMAN-5	EFD92738
Archaea	Thaumarchaeota	Cenarchaeum symbiosum A	ABK77245	ABK77105
Archaea	Thaumarchaeota	Nitrosopumilus maritimus SCM1	ABX12965	ABX13275
Archaea	Thaumarchaeota	Candidatus Nitrosoarchaeum koreensis	WP_007550885	WP_048109984
Archaea	Thaumarchaeota	Candidatus Nitrosoarchaeum limnia	WP_010194242	WP_010189887
Archaea	Thaumarchaeota	Candidatus Nitrosopumilus salaria	WP_008299424.1	WP_008299673.1
Archaea	Thaumarchaeota	Candidatus Nitrososphaera evergladensis SR1	AIF84229	AIF83170
Archaea	Thaumarchaeota	Candidatus Nitrososphaera gargensis	AFU59173	AFU59439
Archaea	Thaumarchaeota	Nitrososphaera_viennensis_EN76	AIC15079	AIC17124
Archaea	Thaumarchaeota	Candidatus Nitrosopelagicus brevis	WP_048105474	WP_048105720
Archaea	Thaumarchaeota	Candidatus Nitrosotalea devanaterra	CUR51939	CUR52420
Archaea	Thaumarchaeota	Candidatus Nitrosotenuis cloacae	WP_048187632	WP_048189086
Archaea	Thaumarchaeota	Thaumarchaeota archaeon N4	WP_048195936	WP_048196466
Archaea	Thaumarchaeota	Thaumarchaeota archaeon MY2	WP_042686926	WP_042687804
Archaea	Thorarchaeota	Candidatus_Thorarchaeota_archaeon_AB_25	OLS29326
Archaea	Thorarchaeota	Candidatus Thorarchaeota archaeon SMTZ1-45
Archaea	Thorarchaeota	Candidatus Thorarchaeota archaeon SMTZ1-83	KXH77593
Archaea	Thorarchaeota	Candidatus Thorarchaeota archaeon SMTZ-45	KXH76308
Archaea	Woesearchaeota	archaeon_GW2011_AR15					AJF61681
Archaea	Woesearchaeota	archaeon_GW2011_AR20
Archaea	Woesearchaeota	Candidatus_Woesearchaeota_archaeon_CG10_big_fil_rev_8_21_14_0_10_36_11
Archaea	Woesearchaeota	Candidatus_Woesearchaeota_archaeon_CG10_big_fil_rev_8_21_14_0_10_44_13
Archaea	Woesearchaeota	Candidatus_Woesearchaeota_archaeon_CG10_big_fil_rev_8_21_14_0_10_45_16
Archaea	unclassified archaea	halophilic archaeon DL31					WP_014051622		WP_014052272	WP_014052777
Bacteria	Acetothermia	Acetothermia bacterium 64_32	KUK26935				KUK26611		KUK27230
Bacteria	Acetothermia	Candidatus Acetothermus autotrophicum							BAL59893
Bacteria	Actinobacteria	Acidimicrobium ferrooxidans DSM 10331	WP_015798938						ACU54792	WP_015799363
Bacteria	Actinobacteria	Mycobacterium tuberculosis H37Rv	WP_003899576						AIR16132		AJF04707	AJF01410
Bacteria	Actinobacteria	Nocardia farcinica	WP_011210754	WP_011208410							WP_011207453
Bacteria	Actinobacteria	Streptomyces coelicolor A3	O86504									WP_011031369
Bacteria	Actinobacteria	Slackia heliotrinireducens DSM 20476									WP_050749512
Bacteria	Actinobacteria	Nitriliruptor alkaliphilus	WP_052666368									WP_052667217
Bacteria	Actinobacteria	Rubrobacter xylanophilus DSM 9941	WP_011566042			WP_011564167			WP_011564278			WP_011565032
Bacteria	Actinobacteria	Conexibacter woesei DSM 14684	WP_012935017			WP_012932517					WP_012932397	WP_012935007
Bacteria	Atribacteria	Candidatus_Atribacteria_bacterium_4572_76	OQY38960.1
Bacteria	Atribacteria	Candidatus_Atribacteria_bacterium_CG_4_9_14_3_um_filter_33_16	PJB56624.1						PJB55686.1
Bacteria	Atribacteria	Candidatus_Atribacteria_bacterium_CG2_30_33_13
Bacteria	Atribacteria	Candidatus_Atribacteria_bacterium_HGW-Atribacteria-1	PKP56259.1						PKP59934.1
Bacteria	Atribacteria	Candidatus_Atribacteria_bacterium_RBG_19FT_COMBO_35_14
Bacteria	Aquificae	Aquifex aeolicus	WP_010880105						WP_010880983
Bacteria	Aquificae	Hydrogenobacter thermophilus	WP_012964155						WP_012963477
Bacteria	Aquificae	Desulfurobacterium thermolithotrophum	WP_013638761									WP_013638725
Bacteria	Aquificae	Thermosulfidibacter takaii	WP_068550291.1									WP_068550041.1
Bacteria	Armatinonadetes	Chthonomonas calidirosea	WP_016482394						WP_016481660	WP_016482157
Bacteria	Armatinonadetes	Fimbriimonas ginsengisoli	WP_025229583						WP_025227686	WP_025229311
Bacteria	Bacteroidetes/Chlorobi group	Bacteroides fragilis YCH46	YP_100721						YP_101030
Bacteria	Bacteroidetes/Chlorobi group	Flavobacterium johnsoniae UW101	WP_012024923	ABQ04336								WP_012024248
Bacteria	Bacteroidetes/Chlorobi group	Cytophaga hutchinsonii	WP_011587082								WP_011584616
Bacteria	Bacteroidetes/Chlorobi group	Chlorobaculum parvum NCIB 8327	WP_012501884									WP_012502913
Bacteria	Bacteroidetes/Chlorobi group	Chlorobium phaeobacteroides DSM 266	WP_011744729									WP_011744565
Bacteria	Bacteroidetes/Chlorobi group	Prosthecochloris aestuarii DSM 271	WP_012505324									WP_012506228
Bacteria	Bacteroidetes/Chlorobi group	Ignavibacterium album JCM 16511	WP_014560019						WP_014559389	WP_014558920		WP_014558917
Bacteria	Bacteroidetes/Chlorobi group	Melioribacter roseus P3M-2	WP_014854917	WP_014856885								WP_014856081
Bacteria	Balneolaeota	Aliifodinibius roseus	WP_073067276						WP_073062112	WP_073062782
Bacteria	Balneolaeota	Balneola sp. EhC07	WP_066216796						WP_066223959			WP_066223325
Bacteria	Balneolaeota	Balneola vulgaris DSM 17893							WP_018127219			WP_018126523
Bacteria	Balneolaeota	Gracilimonas tropica DSM 19535	WP_020403335						WP_020402455	WP_020402679		WP_020402211
Bacteria	Caldiserica	Caldisericum exile
Bacteria	Caldiserica	Caldisericum_sp._CG2_30_36_11							OIP11963.1
Bacteria	Calditrichaeota	Caldithrix abyssi DSM 13497	EHO40040	EHO43282					EHO40956			EHO42523
Bacteria	Calditrichaeota	Caldithrix_sp._RBG_13_44_9	OGB61300.1						OGB63874.1	OGB64147.1
Bacteria	Candidatus Kryptonia	Candidatus Chrysopegis kryptomonas
Bacteria	Candidatus Kryptonia	Candidatus Kryptobacter tengchongensis							CUS90314	CUU09043
Bacteria	Candidatus Kryptonia	Candidatus Kryptonium thompsoni							CUU01726
Bacteria	Chlamydiae/Verrucomicrobia group	Chlamydia trachomatis D/UW-3/CX
Bacteria	Chlamydiae/Verrucomicrobia group	Chlamydophila pneumoniae CWL029
Bacteria	Chlamydiae/Verrucomicrobia group	Simkania negevensis							CCB88249
Bacteria	Chlamydiae/Verrucomicrobia group	Akkermansia muciniphila ATCC BAA-835	WP_012419834						WP_012420908
Bacteria	Chlamydiae/Verrucomicrobia group	Chthoniobacter flavus Ellin428	WP_006981307						WP_006981082			WP_006979084
Bacteria	Chlamydiae/Verrucomicrobia group	Methylacidiphilum infernorum V4	WP_012463902						WP_012463276
Bacteria	Chlamydiae/Verrucomicrobia group	Opitutus terrae	WP_012376469									WP_012375941
Bacteria	Chloroflexi	Anaerolinea thermophila UNI-1	WP_013558765				WP_013559250		WP_013558824
Bacteria	Chloroflexi	Ardenticatena maritima	WP_054493910				WP_054493611		WP_054491727	WP_054492902
Bacteria	Chloroflexi	Caldilinea aerophila DSM 14535 = NBRC 104270	WP_014434394				WP_014431764		WP_014434971
Bacteria	Chloroflexi	Chloroflexus aurantiacus J-10-fl	YP_001633684				YP_001633971		YP_001636483
Bacteria	Chloroflexi	Dehalococcoides ethenogenes 195	WP_010936554						WP_010936227
Bacteria	Chloroflexi	Ktedonobacter racemifer DSM 44963	WP_007907326	WP_007910446		WP_007922726			WP_007907161	WP_040443077
Bacteria	Chloroflexi	Thermomicrobium roseum DSM 5159	WP_015922636			WP_015922291			WP_041435936
Bacteria	Chrysiogenetes	Chrysiogenes arsenatis	WP_027389245									WP_027389138
Bacteria	Chrysiogenetes	Desulfurispirillum indicum	WP_013506703									WP_013506733
Bacteria	Cloacimonetes	Candidatus Cloacimonas acidaminovorans
Bacteria	Cloacimonetes	Candidatus Cloacimonas sp. SDB	KQC09260									KQC08658
Bacteria	Cloacimonetes	Candidatus_Cloacimonetes_bacterium_4572_55	OQY27240.1						OQY27794.1
Bacteria	Cloacimonetes	Candidatus_Cloacimonetes_bacterium_HGW-Cloacimonetes-1
Bacteria	Cloacimonetes	Candidatus_Cloacimonetes_bacterium_HGW-Cloacimonetes-3
Bacteria	Cyanobacteria	Gloeobacter violaceus PCC 7421	WP_011143540						WP_011143081		WP_011143986
Bacteria	Cyanobacteria	Anabaena variabilis	Q3M8T9						ABA24428
Bacteria	Cyanobacteria	Synechococcus elongatus PCC6301	Q5MZ40						WP_011244682
Bacteria	Cyanobacteria	Thermosynechococcus elongatus	WP_011057439						WP_011056158
Bacteria	Cyanobacteria	Prochlorococcus marinus subsp. marinus str. CCMP1375	Q7VC80						NP_876143
Bacteria	Deferribacteres	Calditerrivibrio nitroreducens	WP_013451367									WP_013450590
Bacteria	Deferribacteres	Deferribacter desulfuricans	WP_013007409									WP_013007637
Bacteria	Deferribacteres	Denitrovibrio acetiphilus	WP_013010789									WP_013011611
Bacteria	Deinococcus-Thermus	Deinococcus radiodurans	WP_010888420				WP_027479903.1		WP_010888179
Bacteria	Deinococcus-Thermus	Meiothermus ruber DSM 1279	AGK05952				WP_013014984		WP_013013417	WP_013013769
Bacteria	Deinococcus-Thermus	Thermus thermophilus HB27	WP_011173296				WP_011173431		WP_011173583
Bacteria	Dictyoglomi	Dictyoglomus thermophilum	WP_012548280								WP_012547826
Bacteria	Dictyoglomi	Dictyoglomus turgidum	WP_012583554								WP_012582626
Bacteria	Elusimicrobia	Elusimicrobium minutum							WP_012414576
Bacteria	Elusimicrobia	Elusimicrobium_sp._An273
Bacteria	Elusimicrobia	Endomicrobium proavitum	WP_052570307						WP_052570024
Bacteria	Fibrobacteres/Acidobacteria	Acidobacterium capsulatum	WP_015898499						WP_012680497	WP_015896595	WP_052294879
Bacteria	Fibrobacteres/Acidobacteria	Candidatus Solibacter usitatus	WP_011685787			WP_011683296			WP_011688976	WP_041857772
Bacteria	Fibrobacteres/Acidobacteria	Chloracidobacterium thermophilum							WP_014100386	WP_014101130
Bacteria	Fibrobacteres/Acidobacteria	Holophaga foetida	WP_005037222								WP_005035268
Bacteria	Fibrobacteres/Acidobacteria	Chitinispirillum alkaliphilum	KMQ52950						KMQ50313
Bacteria	Fibrobacteres/Acidobacteria	Chitinivibrio alkaliphilus	WP_022637481						WP_022635885	WP_022636669
Bacteria	Fibrobacteres/Acidobacteria	Fibrobacter succinogenes subsp. succinogenes S85	WP_014547244									WP_014545449
Bacteria	Fibrobacteres/Acidobacteria	Candidatus_Marinimicrobia_bacterium_CG_4_10_14_0_2_um_filter_48_9	PIZ65719.1						PIZ65404.1
Bacteria	Fibrobacteres/Acidobacteria	Candidatus_Marinimicrobia_bacterium_CG08_land_8_20_14_0_20_45_22	PIS27101.1
Bacteria	Fibrobacteres/Acidobacteria	Candidatus_Marinimicrobia_bacterium_TMED108							OUV42749.1
Bacteria	Fibrobacteres/Acidobacteria	Marinimicrobia_bacterium_46_43	KUK91718	KUK90846
Bacteria	Firmicutes	Bacillus subtilis subsp. subtilis str. 168	P05645	CAA68432		WP_003234436			P39126
Bacteria	Firmicutes	Streptococcus pyogenes M1
Bacteria	Firmicutes	Staphylococcus aureus subsp. aureus N315	WP_000221945						WP_000123165
Bacteria	Firmicutes	Clostridium acetobutylicum	WP_010966448						WP_010964290
Bacteria	Firmicutes	Erysipelothrix rhusiopathiae str. Fujisawa
Bacteria	Firmicutes	Limnochorda pilosa	BAS27115			BAS27163			BAS27262
Bacteria	Firmicutes	Veillonella parvula DSM 2008	WP_012863702
Bacteria	Firmicutes	Finegoldia magna ATCC 29328
Bacteria	Fusobacteria	Fusobacterium nucleatum
Bacteria	Fusobacteria	Streptobacillus moniliformis
Bacteria	Fusobacteria	Ilyobacter polytropus	ADO84360			WP_013387609	ADO83854	ADO83862	WP_013386685	WP_013388523
Bacteria	Gemmtimonadetes	Gemmatimonas aurantiaca T-27				WP_052574533			WP_015894288		WP_041266502
Bacteria	Gemmtimonadetes	Gemmatimonas phototrophica							WP_026849486		WP_026849612
Bacteria	Gemmtimonadetes	Gemmatirosa kalamazoonesis	AHG92341						AHG91474
Bacteria	Kiritimatiellaeota	Kiritimatiella_glycovorans	WP_052882283						WP_052881603
Bacteria	Latescibacteria	Candidatus_Latescibacteria_bacterium_4484_7	OQX84745
Bacteria	Latescibacteria	Candidatus_Latescibacteria_bacterium_4484_107	OPX25071
Bacteria	Latescibacteria	Candidatus_Latescibacteria_bacterium_4484_181	OPX32970
Bacteria	Latescibacteria	Latescibacteria_bacterium_DG_63	KPJ60090	KPJ60936
Bacteria	Lentisphaerae	Lentisphaera araneosa	WP_007280550									WP_007280537
Bacteria	Lentisphaerae	Lentisphaerae_bacterium_GWF2_38_69	OGV18965						OGV17738
Bacteria	Lentisphaerae	Lentisphaerae_bacterium_GWF2_49_21	OGV40872	OGV42873					OGV41146
Bacteria	Lentisphaerae	Lentisphaerae_bacterium_GWF2_50_93	OGV61012			OGV56969			OGV61001		OGV53154
Bacteria	Lentisphaerae	Lentisphaerae_bacterium_RIFOXYC12_FULL_60_16	OGV65091						OGV61620
Bacteria	Microgenomates	Microgenomates bacterium 39_6
Bacteria	Microgenomates	Microgenomates bacterium 39_7
Bacteria	Microgenomates	Microgenomates bacterium DG_75
Bacteria	Microgenomates	Microgenomates bacterium OLB22
Bacteria	Microgenomates	Microgenomates bacterium OLB23
Bacteria	Nitrospinae/Tectomicrobia group	Nitrospina gracilis 3/211	WP_005010672									WP_005005962
Bacteria	Nitrospinae/Tectomicrobia group	Nitrospinae_bacterium_CG11_big_fil_rev_8_21_14_0_20_45_15	PIQ99086.1									PIR01742.1	PIR00212.1
Bacteria	Nitrospinae/Tectomicrobia group	Nitrospinae_bacterium_CG11_big_fil_rev_8_21_14_0_20_56_8	PIQ97630.1									PIQ97070.1
Bacteria	Nitrospinae/Tectomicrobia group	Nitrospinae_bacterium_RIFCSPHIGHO2_02_39_11									OGV97075.1
Bacteria	Nitrospinae/Tectomicrobia group	Nitrospinae_bacterium_RIFCSPLOWO2_12_39_16										OGW10850.1
Bacteria	Nitrospinae/Tectomicrobia group	Candidatus Entotheonella palauensis	WP_089939770									WP_089934911
Bacteria	Nitrospinae/Tectomicrobia group	Candidatus Entotheonella sp. TSY1	ETW99834	ETW96307		ETX02467						ETX03289
Bacteria	Nitrospinae/Tectomicrobia group	Candidatus Entotheonella sp. TSY2	ETX04185
Bacteria	Nitrospirae	Thermodesulfovibrio_yellowstonii	YP_002247966						YP_002249092
Bacteria	Nitrospirae	Candidatus_Nitrospira_defluvii	WP_013247592									WP_013247429
Bacteria	Nitrospirae	Leptospirillum ferrooxidans	WP_041775141						WP_014448976	WP_014449910
Bacteria	Omnitrophica	Candidatus_Omnitrophica_bacterium_CG11_big_fil_rev_8_21_14_0_20_45_26	PIQ85914.1	PIQ86636.1
Bacteria	Omnitrophica	Candidatus_Omnitrophica_bacterium_CG12_big_fil_rev_8_21_14_0_65_43_15
Bacteria	Omnitrophica	Omnitrophica_bacterium_RIFCSPLOWO2_02_FULL_44_11	OGX02133.1						OGX04935.1
Bacteria	Omnitrophica	Omnitrophica_WOR_2_bacterium_GWA2_63_20	OGX13829.1						OGX13531.1
Bacteria	Omnitrophica	Omnitrophica_WOR_2_bacterium_GWF2_38_59	OGX26498.1	OGX25213.1
Bacteria	Planctomycetes	Gemmata obscuriglobus	WP_010048043			WP_010038512					WP_010037241
Bacteria	Planctomycetes	Pirellula staleyi DSM 6068	WP_012911266			WP_012912659			WP_012909932
Bacteria	Planctomycetes	Rhodopirellula baltica SH 1	WP_011123817	WP_011119542								WP_011118444
Bacteria	Planctomycetes	Phycisphaera mikurensis	WP_014438293						WP_041379599			WP_014436757
Bacteria	proteobacteria	Agrobacterium_fabrum_str._C58	AAA22089.1			NP_357203.2					NP_354851.2
Bacteria	proteobacteria	Caulobacter crescentus NA1000	WP_010918082								WP_010920379
Bacteria	proteobacteria	Rhodospirillum rubrum F11	WP_011388946								WP_011388109
Bacteria	proteobacteria	Rickettsia prowazekii str. Madrid E							WP_010886251
Bacteria	proteobacteria	Sphingomonas paucimobilis NBRC 13935	GAN14804								GAN12645	WP_011713260
Bacteria	proteobacteria	Magnetococcus sp. MC-1	WP_011713436
Bacteria	proteobacteria	Aromatoleum aromaticum EbN1	WP_011238501						WP_011236290			WP_011236291
Bacteria	proteobacteria	Burkholderia mallei ATCC 23344	YP_106289			YP_104868			YP_102289
Bacteria	proteobacteria	Gallionella capsiferriformans ES-2	WP_013292480									WP_013294173
Bacteria	proteobacteria	Methylobacillus flagellatus KT	WP_011479925						WP_011480360
Bacteria	proteobacteria	Nitrosomonas europaea	WP_011111309						WP_011112284
Bacteria	proteobacteria	Neisseria gonorrhoeae FA 1090	YP_207813									WP_003706412
Bacteria	proteobacteria	Sulfuricella denitrificans skB26	WP_009206336						WP_009206522
Bacteria	proteobacteria	Thiobacillus denitrificans ATCC 25259	WP_011312432						WP_011311366
Bacteria	proteobacteria	Azotobacter vinelandii	WP_012701955									WP_012701390
Bacteria	proteobacteria	Escherichia col K12 MG1655	NP_414615			NP_416314			NP_415654
Bacteria	proteobacteria	Legionella pneumophila subsp. pneumophila str. Philadelphia 1	WP_010948383						WP_011213322
Bacteria	proteobacteria	Pseudomonas putida GB-1	ABY97424			ABY98097			WP_012273218			ABY99508
Bacteria	proteobacteria	Shewanella oneidensis MR-1	Q8E9N3						WP_011071715			WP_011072577
Bacteria	proteobacteria	Vibrio cholerae O1 biovar El Tor str. N16961	WP_000132138									WP_001142855
Bacteria	proteobacteria	Geobacter sulfurreducens	WP_010943508									WP_010942111
Bacteria	proteobacteria	Myxococcus xanthus	WP_011551400						WP_011553566	WP_011556270
Bacteria	proteobacteria	Desulfovibrio vulgaris str. Hildenborough	WP_010940244						WP_010937784
Bacteria	proteobacteria	Campylobacter jejuni NCTC11168	AHK57739									WP_002858520
Bacteria	proteobacteria	Helicobacter pylori J99							WP_000323933
Bacteria	proteobacteria	Nautilia profundicola	WP_015902734									WP_015901758
Bacteria	proteobacteria	Candidatus_Lambdaproteobacteria_bacterium_RIFOXYC1_FULL_56_13	OGH01741.1									OGH02010.1
Bacteria	proteobacteria	Candidatus_Lambdaproteobacteria_bacterium_RIFOXYD2_FULL_50_16	OGG94250.1									OGG95201.1
Bacteria	proteobacteria	Candidatus_Muproteobacteria_bacterium_RBG_16_62_13
Bacteria	proteobacteria	Candidatus_Muproteobacteria_bacterium_RIFCSPHIGHO2_02_FULL_65_16	OGI48988.1						OGI51809.1
Bacteria	proteobacteria	Candidatus_Muproteobacteria_bacterium_RIFCSPLOWO2_01_FULL_60_18	OGI52689.1						OGI51355.1
Bacteria	proteobacteria	Ghiorsea_bivora	WP_038247643.1									WP_038248212.1
Bacteria	proteobacteria	Mariprofundus_aestuarium	WP_100277331.1						WP_100277689.1			WP_100277512.1
Bacteria	proteobacteria	Mariprofundus_ferrinatatus	WP_100265553.1						WP_100265259.1			WP_100265419.1
Bacteria	proteobacteria	Mariprofundus ferrooxydans	WP_018294128						WP_009850609
Bacteria	proteobacteria	Mariprofundus_micogutta	WP_072660010.1						WP_072660485.1
Bacteria	Rhodothermaeota	Rubricoccus marinus							WP_094546784	WP_094547447
Bacteria	Rhodothermaeota	Rubrivirga marina	WP_095508805						WP_095510266	WP_095511386	WP_095512451
Bacteria	Rhodothermaeota	Rubrivirga sp. SAORIC476	WP_095515264						WP_095513358	WP_095513803	WP_095513906
Bacteria	spirochaetes	Borrelia burgdorferi B31
Bacteria	spirochaetes	Brachyspira hyodysenteriae ATCC 27164	WP_012670573
Bacteria	spirochaetes	Leptospira interrogans serovar Lai str. 56601	WP_000799846						WP_001291837		NP_714247
Bacteria	spirochaetes	Spirochaeta thermophila DSM 6192	WP_013313207.1						WP_013314617.1
Bacteria	Synergistetes	Aminobacterium colombiense	WP_013047512						WP_013048683
Bacteria	Synergistetes	Pyramidobacter piscolens W5455
Bacteria	Synergistetes	Thermanaerovibrio acidaminovorans	WP_012870342	WP_012870110					WP_012868777
Bacteria	Synergistetes	Synergistes jonesii	WP_037976384								WP_037976188
Bacteria	Tenericutes	Acholeplasma laidlawii
Bacteria	Tenericutes	Mycoplasma genitalium G37
Bacteria	Tenericutes	Ureaplasma parvum serovar 3 str. ATCC 700970
Bacteria	Thermodesulfobacteria	Thermodesulfatator indicus	WP_013906883						WP_013908422
Bacteria	Thermodesulfobacteria	Thermodesulfobacterium commune	WP_038060103						WP_038060976
Bacteria	Thermodesulfobacteria	Thermodesulfobacterium geofontis	WP_013909701						WP_013910212
Bacteria	Thermotogae	Thermotoga maritima	WP_004081326								WP_004080233
Bacteria	Thermotogae	Kosmotoga olearia				WP_015868361			WP_015868581
Bacteria	Thermotogae	Mesoaciditoga lauensis
Bacteria	Thermotogae	Petrotoga mobilis SJ95	WP_012209379						WP_012209496
Bacteria	unclassified Bacteria	candidate division BRC1 bacterium HGW-BRC1-1	PKO19366.1	PKO17642.1					PKO18143.1	PKO19874.1
Bacteria	unclassified Bacteria	candidate division BRC1 bacterium SM23_51
Bacteria	unclassified Bacteria	candidate_division_CPR1_bacterium_GW2011_GWA2_42_17	KKS43776
Bacteria	unclassified Bacteria	candidate_division_CPR1_bacterium_GW2011_GWC1_49_13
Bacteria	unclassified Bacteria	candidate division Hyd24-12 bacterium Dam_1
Bacteria	unclassified Bacteria	candidate division Hyd24-12 bacterium Ran_1
Bacteria	unclassified Bacteria	candidate division Hyd24-12 bacterium Vib_1	KZD15925
Bacteria	unclassified Bacteria	candidate_division_KD3-62_bacterium_DG_56
Bacteria	unclassified Bacteria	candidate_division_KSB1_4572_119										OQX96035
Bacteria	unclassified Bacteria	candidate_division_KSB1_bacterium_4484_219	OQX60483
Bacteria	unclassified Bacteria	candidate_division_KSB1_bacterium_4484_87	OQX87577	OQX86080
Bacteria	unclassified Bacteria	candidate_division_KSB1_bacterium_RBG_16_48_16	OGC03604	OGC06595	OGB98613
Bacteria	unclassified Bacteria	Candidatus Methylomirabilis oxyfera	CBE67577						CBE69047
Bacteria	unclassified Bacteria	candidate division NC10 bacterium CSP1-5	KRT70970						KRT70708
Bacteria	unclassified Bacteria	candidate division NC10 bacterium RIFCSPLOWO2_02_FULL_66_22	OGB91875.1			OGB88489.1			OGB93359.1
Bacteria	unclassified Bacteria	candidate division NC10 bacterium RIFCSPLOWO2_12_FULL_66_18	OGB96808.1	OGB99253.1	OGC00748.1				OGB95578.1	OGC01353.1
Bacteria	unclassified Bacteria	candidate division SR1 bacterium Aalborg_AAW-1
Bacteria	unclassified Bacteria	candidate_division_SR1_bacterium_CG_4_9_14_3_um_filter_40_9
Bacteria	unclassified Bacteria	candidate division SR1 bacterium RAAC1_SR1_1
Bacteria	unclassified Bacteria	Candidatus_Abawacabacteria_bacterium_RBG_16_42_10
Bacteria	unclassified Bacteria	Candidatus_Abawacabacteria_bacterium_RIFCSPHIGHO2_01_FULL_46_8
Bacteria	unclassified Bacteria	Candidatus_Brennerbacteria_bacterium_CG_4_8_14_3_um_filter_43_14
Bacteria	unclassified Bacteria	Candidatus_Brennerbacteria_bacterium_RIFOXYB1_FULL_41_13
Bacteria	unclassified Bacteria	Candidatus_Coatesbacteria_bacterium_RBG_13_66_14							OGD79673.1
Bacteria	unclassified Bacteria	Candidatus_Dadabacteria_bacterium_CSP1-2	KRT65866.1						KRT65310.1	KRT67096.1
Bacteria	unclassified Bacteria	Candidatus_Dadabacteria_bacterium_RIFCSPHIGHO2_12_FULL_53_21	OGE22471.1						OGE23358.1	OGE24132.1
Bacteria	unclassified Bacteria	Candidatus_Delongbacteria_bacterium_GWF2_40_14
Bacteria	unclassified Bacteria	Candidatus_Desantisbacteria_bacterium_CG_4_8_14_3_um_filter_40_12	PIX16831.1	PIX17484.1
Bacteria	unclassified Bacteria	Candidatus_Desantisbacteria_bacterium_CG02_land_8_20_14_3_00_49_13	PIV56697.1						PIV56382.1
Bacteria	unclassified Bacteria	Candidatus_Desantisbacteria_bacterium_CG1_02_38_46	OIN98531.1
Bacteria	unclassified Bacteria	Candidatus_Eisenbacteria_bacterium_RBG_16_71_46	OGF14276.1	OGF14440.1
Bacteria	unclassified Bacteria	Candidatus_Fischerbacteria_bacterium_RBG_13_37_8	OGF68290.1	OGF59323.1
Bacteria	unclassified Bacteria	Candidatus_Fraserbacteria_bacterium_RBG_16_55_9	OGF55574.1
Bacteria	unclassified Bacteria	Candidatus_Glassbacteria_bacterium_GWA2_58_10							OGF96730.1
Bacteria	unclassified Bacteria	Candidatus_Glassbacteria_bacterium_RBG_16_58_8
Bacteria	unclassified Bacteria	Candidatus_Glassbacteria_bacterium_RIFCSPLOWO2_12_FULL_58_11	OGG03482.1
Bacteria	unclassified Bacteria	Candidatus_Handelsmanbacteria_bacterium_RIFCSPLOWO2_12_FULL_64_10	OGG55851.1			OGG55564.1			OGG46472.1
Bacteria	unclassified Bacteria	Candidatus_Kapabacteria_sp._59-99							OJX57265	OJX61122
Bacteria	unclassified Bacteria	Candidatus_Lindowbacteria_bacterium_RIFCSPLOWO2_12_FULL_62_27	OGH62782.1	OGH63326.1					OGH55842.1
Bacteria	unclassified Bacteria	Candidatus_Margulisbacteria_bacterium_GWF2_35_9	OGI12047.1						OGI09083.1		OGI07925.1
Bacteria	unclassified Bacteria	Candidatus_Margulisbacteria_bacterium_GWF2_38_17	OGI04296.1						OGI02896.1
Bacteria	unclassified Bacteria	Candidatus_Niyogibacteria_bacterium_CG10_big_fil_rev_8_21_14_0_10_42_19
Bacteria	unclassified Bacteria	Candidatus_Niyogibacteria_bacterium_CG10_big_fil_rev_8_21_14_0_10_46_36
Bacteria	unclassified Bacteria	Candidatus_Niyogibacteria_bacterium_RIFCSPLOWO2_01_FULL_45_48
Bacteria	unclassified Bacteria	Candidatus_Niyogibacteria_bacterium_RIFCSPLOWO2_12_FULL_41_13
Bacteria	unclassified Bacteria	Candidatus_Riflebacteria_bacterium_GWC2_50_8
Bacteria	unclassified Bacteria	Candidatus_Riflebacteria_bacterium_HGW-Riflebacteria-1										PKL41543.1
Bacteria	unclassified Bacteria	Candidatus_Riflebacteria_bacterium_HGW-Riflebacteria-2										PKL48827.1
Bacteria	unclassified Bacteria	Candidatus_Riflebacteria_bacterium_RBG_13_59_9
Bacteria	unclassified Bacteria	Candidatus_Tagabacteria_bacterium_CG_4_10_14_0_2_um_filter_40_13
Bacteria	unclassified Bacteria	Candidatus_Tagabacteria_bacterium_CG09_land_8_20_14_0_10_41_14
Bacteria	unclassified Bacteria	Candidatus_Tagabacteria_bacterium_RIFCSPLOWO2_01_FULL_39_11
Bacteria	unclassified Bacteria	Candidatus_Tagabacteria_bacterium_RIFCSPLOWO2_01_FULL_42_9
Bacteria	unclassified Bacteria	Candidatus_Wallbacteria_bacterium_GWC2_49_35
Bacteria	unclassified Bacteria	Candidatus_Wallbacteria_bacterium_HGW-Wallbacteria-1	PKK87579.1
Bacteria	unclassified Bacteria	Candidatus_Wirthbacteria_bacterium_CG2_30_54_11	OIP95816								OIP95816
Bacteria	unclassified Bacteria	Haloplasma contractile
Bacteria	unclassified Bacteria	Thermobaculum terrenum ATCC BAA-798	ACZ41114						ACZ41705
Bacteria	unclassified Bacteria	Candidatus Hydrogenedentes bacterium CG1_02_42_14	OIO27603						OIO29716
Bacteria	unclassified Bacteria	Candidatus Moduliflexus flocculans (bacterium_UASB14)	GAK51458.1						GAK49809.1
Bacteria	unclassified Bacteria	Candidatus Vecturithrix granuli (bacterium_UASB270)	GAK59327.1	GAK59780.1
Bacteria	Candidatus Saccharibacteria	Candidatus_Saccharibacteria_bacterium_CG_4_9_14_0_2_um_filter_41_9
Bacteria	Candidatus Saccharibacteria	Candidatus_Saccharibacteria_bacterium_RAAC3_TM7_1
Bacteria	Candidatus Saccharibacteria	Candidatus_Saccharibacteria_bacterium_RIFCSPHIGHO2_12_FULL_47_16
Bacteria	Candidatus Saccharibacteria	Candidatus_Saccharibacteria_bacterium_RIFCSPHIGHO2_12_FULL_47_17
Bacteria	Candidatus Saccharibacteria	Candidatus Saccharimonas aalborgensis
Bacteria	Peregrinibacteria	Candidatus_Peribacteria_bacterium_RIFCSPLOWO2_12_FULL_55_15
Bacteria	Peregrinibacteria	Candidatus_Peribacteria_bacterium_RIFOXYA2_FULL_55_28
Bacteria	Peregrinibacteria	Candidatus_Peregrinibacteria_bacterium_CG_4_9_14_0_2_um_filter_53_11
Bacteria	Peregrinibacteria	Candidatus_Peregrinibacteria_bacterium_GW2011_GWF2_39_17
Bacteria	Peregrinibacteria	Candidatus_Peregrinibacteria_bacterium_GW2011_GWF2_43_17
Bacteria	unclassified Bacteria	candidate_division_CPR2_bacterium_GW2011_GWC2_39_10
Bacteria	unclassified Bacteria	candidate_division_CPR2_bacterium_GW2011_GWC2_39_35
Bacteria	unclassified Bacteria	candidate_division_CPR3_bacterium_GW2011_GWF2_35_18
Bacteria	unclassified Bacteria	candidate_division_Kazan_bacterium_GW2011_GWA1_50_15
Bacteria	unclassified Bacteria	candidate_division_Kazan_bacterium_RBG_13_50_9
Bacteria	unclassified Bacteria	candidate_division_Kazan_bacterium_RIFCSPHIGHO2_01_FULL_44_14
Bacteria	unclassified Bacteria	candidate_division_Kazan_bacterium_RIFCSPLOWO2_01_FULL_48_13
Bacteria	unclassified Bacteria	candidate_division_TA06_bacterium_32_111
Bacteria	unclassified Bacteria	candidate_division_TA06_bacterium_DG_26	KPJ51156						KPJ50620
Bacteria	unclassified Bacteria	candidate_division_TA06_bacterium_DG_78	KPJ72822
Bacteria	unclassified Bacteria	candidate_division_TA06_bacterium_SM23_40	KPK70018	KPK69719
Bacteria	unclassified Bacteria	candidate_division_TM6_bacterium_GW2011_GWE2_36_25
Bacteria	unclassified Bacteria	candidate_division_TM6_bacterium_GW2011_GWF2_32_72
Bacteria	unclassified Bacteria	candidate_division_TM6_bacterium_GW2011_GWF2_33_332
Bacteria	unclassified Bacteria	candidate_division_TM6_bacterium_GW2011_GWF2_37_49
Bacteria	unclassified Bacteria	candidate_division_WOR-1_bacterium_RIFCSPHIGHO2_01_FULL_53_15	OGB88834.1
Bacteria	unclassified Bacteria	candidate_division_WOR-1_bacterium_RIFOXYA12_FULL_43_27	OGC05094.1						OGC03935.1
Bacteria	unclassified Bacteria	candidate_division_WOR-1_bacterium_RIFOXYA12_FULL_52_29	OGC18356.1						OGC17792.1
Bacteria	unclassified Bacteria	candidate_division_WOR-1_bacterium_RIFOXYA2_FULL_36_21	OGC07612.1						OGC07570.1
Bacteria	unclassified Bacteria	candidate_division_WOR-1_bacterium_RIFOXYC2_FULL_41_25	OGC34003.1	OGC35440.1
Bacteria	unclassified Bacteria	candidate_division_WOR_3_bacterium_4484_100	OPX18498	OPX18335
Bacteria	unclassified Bacteria	candidate_division_WOR_3_bacterium_JGI_Cruoil_03_44_89	OYD16075
Bacteria	unclassified Bacteria	candidate_division_WOR_3_bacterium_JGI_Cruoil_03_51_56	OYD15847
Bacteria	unclassified Bacteria	candidate_division_WOR-3_bacterium_RBG_13_43_14	OGC41946
Bacteria	unclassified Bacteria	candidate_division_WOR_3_bacterium_SM23_42	KPK63975
Bacteria	unclassified Bacteria	candidate_division_WS6_bacterium_GW2011_GWB1_33_6
Bacteria	unclassified Bacteria	candidate_division_WS6_bacterium_GW2011_GWC1_36_11
Bacteria	unclassified Bacteria	candidate_division_WS6_bacterium_GW2011_GWF2_39_15
Bacteria	unclassified Bacteria	Candidatus_Dojkabacteria_bacterium_CG_4_10_14_0_2_um_filter_Dojkabacteria_WS6_41_15
Bacteria	unclassified Bacteria	Candidatus_Dojkabacteria_bacterium_HGW-Dojkabacteria-1
Bacteria	unclassified Bacteria	candidate_division_WWE3_bacterium_CG_4_8_14_3_um_filter_42_11
Bacteria	unclassified Bacteria	candidate_division_WWE3_bacterium_CG_4_9_14_0_2_um_filter_35_11
Bacteria	unclassified Bacteria	candidate_division_WWE3_bacterium_RAAC2_WWE3_1
Bacteria	unclassified Bacteria	candidate_division_WWE3_bacterium_RIFCSPLOWO2_01_FULL_41_18
Bacteria	unclassified Bacteria	candidate_division_WWE3_bacterium_RIFOXYC1_FULL_42_17
Bacteria	unclassified Bacteria	candidate_division_Zixibacteria_bacterium_CG_4_9_14_3_um_filter_46_8	PJA27445.1	PJA27075.1					PJA27812.1
Bacteria	unclassified Bacteria	candidate_division_Zixibacteria_bacterium_HGW-Zixibacteria-1	PKK84696.1						PKK82481.1
Bacteria	unclassified Bacteria	candidate_division_Zixibacteria_bacterium_RBG-1	EQB62937						EQB64223
Bacteria	unclassified Bacteria	candidate_division_Zixibacteria_bacterium_SM23_73_2
Bacteria	unclassified Bacteria	candidate_division_Zixibacteria_bacterium_SM23_81	KPL18733	KPL18848					KPL19514
Bacteria	unclassified Bacteria	Candidatus_Adlerbacteria_bacterium_GW2011_GWA1_54_10
Bacteria	unclassified Bacteria	Candidatus_Adlerbacteria_bacterium_RIFCSPHIGHO2_02_FULL_54_18
Bacteria	unclassified Bacteria	Candidatus_Adlerbacteria_bacterium_RIFCSPHIGHO2_12_FULL_53_18
Bacteria	unclassified Bacteria	Candidatus_Aegiribacteria_bacterium_MLS_C	OPL18721.1
Bacteria	unclassified Bacteria	Candidatus_Amesbacteria_bacterium_GW2011_GWA2_47_11
Bacteria	unclassified Bacteria	Candidatus_Amesbacteria_bacterium_GW2011_GWB1_48_13
Bacteria	unclassified Bacteria	Candidatus_Amesbacteria_bacterium_GW2011_GWC2_45_19
Bacteria	unclassified Bacteria	Candidatus_Amesbacteria_bacterium_RIFCSPLOWO2_01_FULL_48_25
Bacteria	unclassified Bacteria	Candidatus_Amesbacteria_bacterium_RIFCSPLOWO2_01_FULL_49_25
Bacteria	unclassified Bacteria	Candidatus_Aminicenantes_bacterium_RBG_13_64_14	OGD23669.1
Bacteria	unclassified Bacteria	Candidatus_Aminicenantes_bacterium_RBG_16_63_16	OGD22166.1	OGD21073.1	OGD17937.1
Bacteria	unclassified Bacteria	Candidatus_Aminicenantes_bacterium_RBG_19FT_COMBO_58_17	OGD36594.1
Bacteria	unclassified Bacteria	Candidatus_Aminicenantes_bacterium_RBG_19FT_COMBO_65_30	OGD26772.1	OGD28845.1
Bacteria	unclassified Bacteria	Candidatus_Andersenbacteria_bacterium_CG10_big_fil_rev_8_21_14_0_10_54_11
Bacteria	unclassified Bacteria	Candidatus_Andersenbacteria_bacterium_RIFCSPHIGHO2_02_FULL_46_16
Bacteria	unclassified Bacteria	Candidatus_Andersenbacteria_bacterium_RIFCSPHIGHO2_12_FULL_45_11
Bacteria	unclassified Bacteria	Candidatus_Andersenbacteria_bacterium_RIFCSPHIGHO2_12_FULL_45_11b
Bacteria	unclassified Bacteria	Candidatus_Azambacteria_bacterium_GW2011_GWA1_42_19
Bacteria	unclassified Bacteria	Candidatus_Azambacteria_bacterium_GW2011_GWB2_46_37
Bacteria	unclassified Bacteria	Candidatus_Azambacteria_bacterium_RIFCSPLOWO2_01_FULL_46_25
Bacteria	unclassified Bacteria	Candidatus_Azambacteria_bacterium_RIFOXYC1_FULL_41_20
Bacteria	unclassified Bacteria	Candidatus_Beckwithbacteria_bacterium_CG_4_10_14_0_2_um_filter_47_25
Bacteria	unclassified Bacteria	Candidatus_Beckwithbacteria_bacterium_CG10_big_fil_rev_8_21_14_0_10_34_10
Bacteria	unclassified Bacteria	Candidatus_Beckwithbacteria_bacterium_CG23_combo_of_CG06-09_8_20_14_all_34_8
Bacteria	unclassified Bacteria	Candidatus_Beckwithbacteria_bacterium_GW2011_GWA2_47_25
Bacteria	unclassified Bacteria	Candidatus_Beckwithbacteria_bacterium_RIFCSPLOWO2_02_FULL_47_23
Bacteria	unclassified Bacteria	Berkelbacteria_bacterium_GW2011_GWE1_39_12
Bacteria	unclassified Bacteria	Candidatus_Berkelbacteria_bacterium_CG_4_9_14_3_um_filter_39_23
Bacteria	unclassified Bacteria	Candidatus_Berkelbacteria_bacterium_CG10_big_fil_rev_8_21_14_0_10_43_13
Bacteria	unclassified Bacteria	Candidatus_Berkelbacteria_bacterium_CG23_combo_of_CG06-09_8_20_14_all_33_15
Bacteria	unclassified Bacteria	Candidatus_Berkelbacteria_bacterium_RIFCSPHIGHO2_12_FULL_50_11
Bacteria	unclassified Bacteria	Candidatus_Blackallbacteria_bacterium_CG13_big_fil_rev_8_21_14_2_50_49_14	PIW48594.1						PIW50172.1			PIW49215.1
Bacteria	unclassified Bacteria	Candidatus_Blackburnbacteria_bacterium_RIFCSPHIGHO2_01_FULL_43_15b
Bacteria	unclassified Bacteria	Candidatus_Blackburnbacteria_bacterium_RIFCSPHIGHO2_02_FULL_44_20
Bacteria	unclassified Bacteria	Candidatus_Blackburnbacteria_bacterium_RIFCSPLOWO2_01_FULL_40_20
Bacteria	unclassified Bacteria	Candidatus_Buchananbacteria_bacterium_CG10_big_fil_rev_8_21_14_0_10_33_19
Bacteria	unclassified Bacteria	Candidatus_Buchananbacteria_bacterium_RIFCSPHIGHO2_01_FULL_44_11
Bacteria	unclassified Bacteria	Candidatus_Buchananbacteria_bacterium_RIFCSPHIGHO2_02_FULL_39_17
Bacteria	unclassified Bacteria	Candidatus_Buchananbacteria_bacterium_RIFCSPHIGHO2_02_FULL_40_13
Bacteria	unclassified Bacteria	Candidatus_Buchananbacteria_bacterium_RIFCSPHIGHO2_02_FULL_56_16
Bacteria	unclassified Bacteria	Candidatus_Campbellbacteria_bacterium_CG10_big_fil_rev_8_21_14_0_10_35_52
Bacteria	unclassified Bacteria	Candidatus_Campbellbacteria_bacterium_CG11_big_fil_rev_8_21_14_0_20_44_21
Bacteria	unclassified Bacteria	Candidatus_Campbellbacteria_bacterium_CG22_combo_CG10-13_8_21_14_all_36_13
Bacteria	unclassified Bacteria	Candidatus_Campbellbacteria_bacterium_GW2011_OD1_34_28
Bacteria	unclassified Bacteria	Candidatus_Campbellbacteria_bacterium_RIFOXYC2_FULL_35_25
Bacteria	unclassified Bacteria	Candidatus_Chisholmbacteria_bacterium_RIFCSPHIGHO2_01_FULL_48_12
Bacteria	unclassified Bacteria	Candidatus_Chisholmbacteria_bacterium_RIFCSPLOWO2_01_FULL_49_14
Bacteria	unclassified Bacteria	Candidatus_Chisholmbacteria_bacterium_RIFCSPLOWO2_01_FULL_50_28
Bacteria	unclassified Bacteria	Candidatus_Collierbacteria_bacterium_CG09_land_8_20_14_0_10_46_12
Bacteria	unclassified Bacteria	Candidatus_Collierbacteria_bacterium_CG22_combo_CG10-13_8_21_14_all_43_12
Bacteria	unclassified Bacteria	Candidatus_Collierbacteria_bacterium_GW2011_GWA2_42_17
Bacteria	unclassified Bacteria	Candidatus_Collierbacteria_bacterium_GW2011_GWA2_44_13
Bacteria	unclassified Bacteria	Candidatus_Collierbacteria_bacterium_GW2011_GWB2_45_17
Bacteria	unclassified Bacteria	Candidatus_Colwellbacteria_bacterium_CG10_big_fil_rev_8_21_14_0_10_41_28
Bacteria	unclassified Bacteria	Candidatus_Colwellbacteria_bacterium_CG10_big_fil_rev_8_21_14_0_10_42_22
Bacteria	unclassified Bacteria	Candidatus_Colwellbacteria_bacterium_RIFCSPHIGHO2_02_FULL_45_17
Bacteria	unclassified Bacteria	Candidatus_Colwellbacteria_bacterium_RIFCSPHIGHO2_12_FULL_44_17
Bacteria	unclassified Bacteria	Candidatus_Colwellbacteria_bacterium_RIFCSPLOWO2_12_FULL_43_11
Bacteria	unclassified Bacteria	Candidatus_Curtissbacteria_bacterium_GW2011_GWC2_41_21
Bacteria	unclassified Bacteria	Candidatus_Curtissbacteria_bacterium_RIFCSPLOWO2_02_41_11
Bacteria	unclassified Bacteria	Candidatus_Curtissbacteria_bacterium_RIFCSPLOWO2_02_FULL_40_11
Bacteria	unclassified Bacteria	Candidatus_Curtissbacteria_bacterium_RIFCSPLOWO2_02_FULL_42_37
Bacteria	unclassified Bacteria	Candidatus_Curtissbacteria_bacterium_RIFOXYB2_FULL_41_10
Bacteria	unclassified Bacteria	Candidatus_Daviesbacteria_bacterium_GW2011_GWA1_41_61
Bacteria	unclassified Bacteria	Candidatus_Daviesbacteria_bacterium_GW2011_GWA2_38_24
Bacteria	unclassified Bacteria	Candidatus_Daviesbacteria_bacterium_GW2011_GWA2_39_33
Bacteria	unclassified Bacteria	Candidatus_Daviesbacteria_bacterium_RIFCSPHIGHO2_12_FULL_37_16
Bacteria	unclassified Bacteria	Candidatus_Daviesbacteria_bacterium_RIFCSPLOWO2_12_FULL_38_10
Bacteria	unclassified Bacteria	Candidatus_Doudnabacteria_bacterium_CG10_big_fil_rev_8_21_14_0_10_41_10
Bacteria	unclassified Bacteria	Candidatus_Doudnabacteria_bacterium_RIFCSPHIGHO2_01_FULL_41_86
Bacteria	unclassified Bacteria	Candidatus_Doudnabacteria_bacterium_RIFCSPHIGHO2_01_FULL_46_14
Bacteria	unclassified Bacteria	Candidatus_Doudnabacteria_bacterium_RIFCSPHIGHO2_02_FULL_43_13b
Bacteria	unclassified Bacteria	Candidatus_Doudnabacteria_bacterium_RIFCSPHIGHO2_12_FULL_48_11
Bacteria	unclassified Bacteria	Candidatus_Edwardsbacteria_bacterium_RifOxyC12_full_54_24	OGF05259.1
Bacteria	unclassified Bacteria	Candidatus_Falkowbacteria_bacterium_CG02_land_8_20_14_3_00_36_14
Bacteria	unclassified Bacteria	Candidatus_Falkowbacteria_bacterium_GW2011_GWF2_43_32
Bacteria	unclassified Bacteria	Candidatus_Falkowbacteria_bacterium_HGW-Falkowbacteria-1
Bacteria	unclassified Bacteria	Candidatus_Falkowbacteria_bacterium_RIFOXYC12_FULL_34_55
Bacteria	unclassified Bacteria	Candidatus_Falkowbacteria_bacterium_RIFOXYC2_FULL_46_15
Bacteria	unclassified Bacteria	Candidatus_Firestonebacteria_bacterium_RIFOXYA2_FULL_40_8
Bacteria	unclassified Bacteria	Candidatus_Firestonebacteria_bacterium_RIFOXYD2_FULL_39_29	OGF45414.1						OGF44349.1
Bacteria	unclassified Bacteria	Candidatus_Gastranaerophilales_bacterium_HUM_20							DAB18915
Bacteria	unclassified Bacteria	Candidatus_Gastranaerophilales_bacterium_HUM_21	DAB21133						DAB24616
Bacteria	unclassified Bacteria	Candidatus_Gastranaerophilales_bacterium_HUM_5							DAA92562
Bacteria	unclassified Bacteria	Candidatus_Gastranaerophilales_bacterium_HUM_6							DAA90250
Bacteria	unclassified Bacteria	Candidatus_Gastranaerophilales_bacterium_HUM_9							DAA96950
Bacteria	unclassified Bacteria	Candidatus_Giovannonibacteria_bacterium_RIFCSPHIGHO2_01_FULL_45_23
Bacteria	unclassified Bacteria	Candidatus_Giovannonibacteria_bacterium_RIFCSPHIGHO2_12_FULL_43_15
Bacteria	unclassified Bacteria	Candidatus_Giovannonibacteria_bacterium_RIFCSPLOWO2_01_FULL_48_47
Bacteria	unclassified Bacteria	Candidatus_Giovannonibacteria_bacterium_RIFCSPLOWO2_12_FULL_44_15
Bacteria	unclassified Bacteria	Candidatus_Giovannonibacteria_bacterium_RIFCSPLOWO2_12_FULL_44_25
Bacteria	unclassified Bacteria	Candidatus_Goldbacteria_bacterium_HGW-Goldbacteria-1	PKL92608.1						PKL92014.1
Bacteria	unclassified Bacteria	Candidatus_Gottesmanbacteria_bacterium_CG11_big_fil_rev_8_21_14_0_20_37_11	PIR08476.1
Bacteria	unclassified Bacteria	Candidatus_Gottesmanbacteria_bacterium_GW2011_GWA2_42_18	KKS46718.1				KKS46182.1
Bacteria	unclassified Bacteria	Candidatus_Gottesmanbacteria_bacterium_GW2011_GWA2_43_14	KKS96101.1				KKS98747.1
Bacteria	unclassified Bacteria	Candidatus_Gottesmanbacteria_bacterium_GW2011_GWB1_43_11
Bacteria	unclassified Bacteria	Candidatus_Gottesmanbacteria_bacterium_RBG_16_52_11
Bacteria	unclassified Bacteria	Candidatus_Gracilibacteria_bacterium_CG17_big_fil_post_rev_8_21_14_2_50_48_13
Bacteria	unclassified Bacteria	Candidatus_Gracilibacteria_bacterium_CG18_big_fil_WC_8_21_14_2_50_38_16
Bacteria	unclassified Bacteria	Candidatus_Gracilibacteria_bacterium_CG2_30_37_12
Bacteria	unclassified Bacteria	Candidatus_Gribaldobacteria_bacterium_CG_4_10_14_0_2_um_filter_36_18
Bacteria	unclassified Bacteria	Candidatus_Gribaldobacteria_bacterium_CG_4_10_14_0_2_um_filter_41_16
Bacteria	unclassified Bacteria	Candidatus_Gribaldobacteria_bacterium_CG_4_9_14_3_um_filter_33_9
Bacteria	unclassified Bacteria	Candidatus_Gribaldobacteria_bacterium_CG10_big_fil_rev_8_21_14_0_10_37_21
Bacteria	unclassified Bacteria	Candidatus_Harrisonbacteria_bacterium_CG10_big_fil_rev_8_21_14_0_10_42_17
Bacteria	unclassified Bacteria	Candidatus_Harrisonbacteria_bacterium_CG10_big_fil_rev_8_21_14_0_10_44_23
Bacteria	unclassified Bacteria	Candidatus_Harrisonbacteria_bacterium_RIFCSPHIGHO2_01_FULL_44_13
Bacteria	unclassified Bacteria	Candidatus_Harrisonbacteria_bacterium_RIFCSPHIGHO2_02_FULL_40_20
Bacteria	unclassified Bacteria	Candidatus_Harrisonbacteria_bacterium_RIFCSPLOWO2_02_FULL_41_11
Bacteria	unclassified Bacteria	Candidatus_Howlettbacteria_bacterium_CG23_combo_of_CG06-09_8_20_14_all_37_9
Bacteria	unclassified Bacteria	Candidatus_Jacksonbacteria_bacterium_RIFCSPLOWO2_01_FULL_44_13
Bacteria	unclassified Bacteria	Candidatus_Jacksonbacteria_bacterium_RIFCSPLOWO2_02_FULL_44_20	OGY72593.1
Bacteria	unclassified Bacteria	Candidatus_Jacksonbacteria_bacterium_RIFOXYD2_FULL_43_21	OGY80108.1
Bacteria	unclassified Bacteria	Candidatus_Jorgensenbacteria_bacterium_CG03_land_8_20_14_0_80_38_39
Bacteria	unclassified Bacteria	Candidatus_Jorgensenbacteria_bacterium_CG23_combo_of_CG06-09_8_20_14_all_54_14
Bacteria	unclassified Bacteria	Candidatus_Jorgensenbacteria_bacterium_GW2011_GWB1_49_9
Bacteria	unclassified Bacteria	Candidatus_Jorgensenbacteria_bacterium_GW2011_GWB1_50_10
Bacteria	unclassified Bacteria	Candidatus_Jorgensenbacteria_bacterium_RIFCSPHIGHO2_02_FULL_45_20
Bacteria	unclassified Bacteria	Candidatus_Kaiserbacteria_bacterium_CG10_big_fil_rev_8_21_14_0_10_47_16
Bacteria	unclassified Bacteria	Candidatus_Kaiserbacteria_bacterium_CG10_big_fil_rev_8_21_14_0_10_49_17
Bacteria	unclassified Bacteria	Candidatus_Kaiserbacteria_bacterium_RIFCSPLOWO2_01_FULL_45_25
Bacteria	unclassified Bacteria	Candidatus_Kaiserbacteria_bacterium_RIFCSPLOWO2_02_FULL_51_13
Bacteria	unclassified Bacteria	Candidatus_Kaiserbacteria_bacterium_RIFCSPLOWO2_12_FULL_50_10
Bacteria	unclassified Bacteria	Candidatus_Kerfeldbacteria_bacterium_CG_4_10_14_0_8_um_filter_42_10
Bacteria	unclassified Bacteria	Candidatus_Kerfeldbacteria_bacterium_RIFCSPHIGHO2_02_FULL_42_14
Bacteria	unclassified Bacteria	Candidatus_Kerfeldbacteria_bacterium_RIFCSPHIGHO2_12_FULL_48_17
Bacteria	unclassified Bacteria	Candidatus_Kerfeldbacteria_bacterium_RIFCSPLOWO2_01_FULL_48_11
Bacteria	unclassified Bacteria	Candidatus_Kerfeldbacteria_bacterium_RIFOXYB2_FULL_38_14
Bacteria	unclassified Bacteria	Candidatus_Komeilibacteria_bacterium_CG_4_10_14_0_2_um_filter_37_10
Bacteria	unclassified Bacteria	Candidatus_Komeilibacteria_bacterium_CG_4_10_14_0_8_um_filter_37_78
Bacteria	unclassified Bacteria	Candidatus_Komeilibacteria_bacterium_CG_4_9_14_0_2_um_filter_36_13
Bacteria	unclassified Bacteria	Candidatus_Komeilibacteria_bacterium_RIFOXYC1_FULL_37_11
Bacteria	unclassified Bacteria	Candidatus_Komeilibacteria_bacterium_RIFOXYC2_FULL_45_12
Bacteria	unclassified Bacteria	Candidatus_Kuenenbacteria_bacterium_CG_4_9_14_3_um_filter_39_14
Bacteria	unclassified Bacteria	Candidatus_Kuenenbacteria_bacterium_CG08_land_8_20_14_0_20_37_23
Bacteria	unclassified Bacteria	Candidatus_Kuenenbacteria_bacterium_CG10_big_fil_rev_8_21_14_0_10_36_11
Bacteria	unclassified Bacteria	Candidatus_Kuenenbacteria_bacterium_RIFCSPHIGHO2_12_FULL_42_14
Bacteria	unclassified Bacteria	Candidatus_Levybacteria_bacterium_CG_4_10_14_0_2_um_filter_36_16
Bacteria	unclassified Bacteria	Candidatus_Levybacteria_bacterium_CG_4_10_14_0_8_um_filter_35_23
Bacteria	unclassified Bacteria	Candidatus_Levybacteria_bacterium_RIFCSPLOWO2_01_FULL_39_10
Bacteria	unclassified Bacteria	Candidatus_Levybacteria_bacterium_RIFCSPLOWO2_02_FULL_41_11
Bacteria	unclassified Bacteria	Candidatus_Levybacteria_bacterium_RIFOXYB1_FULL_40_17
Bacteria	unclassified Bacteria	Candidatus_Liptonbacteria_bacterium_CG11_big_fil_rev_8_21_14_0_20_35_14
Bacteria	unclassified Bacteria	Candidatus_Liptonbacteria_bacterium_RIFCSPHIGHO2_01_FULL_56_18b
Bacteria	unclassified Bacteria	Candidatus_Liptonbacteria_bacterium_RIFCSPLOWO2_01_FULL_52_25
Bacteria	unclassified Bacteria	Candidatus_Liptonbacteria_bacterium_RIFCSPLOWO2_12_FULL_60_15
Bacteria	unclassified Bacteria	Candidatus_Liptonbacteria_bacterium_RIFOXYD1_FULL_36_11
Bacteria	unclassified Bacteria	Candidatus_Lloydbacteria_bacterium_CG22_combo_CG10-13_8_21_14_all_47_15
Bacteria	unclassified Bacteria	Candidatus_Lloydbacteria_bacterium_RIFCSPHIGHO2_01_FULL_54_11							OGZ08021.1
Bacteria	unclassified Bacteria	Candidatus_Lloydbacteria_bacterium_RIFCSPHIGHO2_02_FULL_50_11
Bacteria	unclassified Bacteria	Candidatus_Lloydbacteria_bacterium_RIFCSPHIGHO2_02_FULL_50_18
Bacteria	unclassified Bacteria	Candidatus_Lloydbacteria_bacterium_RIFCSPLOWO2_02_FULL_51_11
Bacteria	unclassified Bacteria	Candidatus_Magasanikbacteria_bacterium_CG_4_9_14_0_2_um_filter_42_11
Bacteria	unclassified Bacteria	Candidatus_Magasanikbacteria_bacterium_CG10_big_fil_rev_8_21_14_0_10_36_32
Bacteria	unclassified Bacteria	Candidatus_Magasanikbacteria_bacterium_GW2011_GWC2_40_17
Bacteria	unclassified Bacteria	Candidatus_Magasanikbacteria_bacterium_RIFCSPLOWO2_01_FULL_40_15
Bacteria	unclassified Bacteria	Candidatus_Magasanikbacteria_bacterium_RIFOXYD1_FULL_40_23
Bacteria	unclassified Bacteria	Candidatus_Melainabacteria_bacterium_GWA2_34_9	OGH98920.1						OGH97964.1
Bacteria	unclassified Bacteria	Candidatus_Melainabacteria_bacterium_MEL.A1							AOR37986.1
Bacteria	unclassified Bacteria	Candidatus_Melainabacteria_bacterium_RIFCSPHIGHO2_02_FULL_34_12	OGI20158.1						OGI19479.1
Bacteria	unclassified Bacteria	Candidatus_Melainabacteria_bacterium_RIFCSPLOWO2_12_FULL_35_11	OGI10230.1						OGI06734.1
Bacteria	unclassified Bacteria	Candidatus_Melainabacteria_bacterium_RIFOXYA2_FULL_32_9							OGI23660.1
Bacteria	unclassified Bacteria	Candidatus_Moisslbacteria_bacterium_CG02_land_8_20_14_3_00_36_53
Bacteria	unclassified Bacteria	Candidatus_Moranbacteria_bacterium_CG08_land_8_20_14_0_20_34_16
Bacteria	unclassified Bacteria	Candidatus_Moranbacteria_bacterium_GW2011_GWC1_45_18
Bacteria	unclassified Bacteria	Candidatus_Moranbacteria_bacterium_GW2011_GWD1_37_17
Bacteria	unclassified Bacteria	Candidatus_Moranbacteria_bacterium_GW2011_GWF1_34_10
Bacteria	unclassified Bacteria	Candidatus_Moranbacteria_bacterium_RIFOXYC1_FULL_44_13
Bacteria	unclassified Bacteria	Candidatus_Nealsonbacteria_bacterium_CG_4_10_14_0_8_um_filter_37_14
Bacteria	unclassified Bacteria	Candidatus_Nealsonbacteria_bacterium_CG10_big_fil_rev_8_21_14_0_10_36_24
Bacteria	unclassified Bacteria	Candidatus_Nealsonbacteria_bacterium_CG23_combo_of_CG06-09_8_20_14_all_39_17
Bacteria	unclassified Bacteria	Candidatus_Nealsonbacteria_bacterium_CG23_combo_of_CG06-09_8_20_14_all_40_13
Bacteria	unclassified Bacteria	Candidatus_Nealsonbacteria_bacterium_RIFOXYB1_FULL_40_15
Bacteria	unclassified Bacteria	Candidatus_Nomurabacteria_bacterium_GW2011_GWB1_40_11
Bacteria	unclassified Bacteria	Candidatus_Nomurabacteria_bacterium_GW2011_GWD2_36_14
Bacteria	unclassified Bacteria	Candidatus_Nomurabacteria_bacterium_GW2011_GWF2_30_133
Bacteria	unclassified Bacteria	Candidatus_Nomurabacteria_bacterium_GW2011_GWF2_40_12
Bacteria	unclassified Bacteria	Candidatus_Nomurabacteria_bacterium_RIFCSPHIGHO2_02_41_18
Bacteria	unclassified Bacteria	Candidatus_Pacebacteria_bacterium_CG_4_9_14_0_2_um_filter_34_50
Bacteria	unclassified Bacteria	Candidatus_Pacebacteria_bacterium_CG10_big_fil_rev_8_21_14_0_10_44_54
Bacteria	unclassified Bacteria	Candidatus_Pacebacteria_bacterium_GW2011_GWA1_46_10
Bacteria	unclassified Bacteria	Candidatus_Pacebacteria_bacterium_GW2011_GWF2_38_9
Bacteria	unclassified Bacteria	Candidatus_Pacebacteria_bacterium_RIFOXYB1_FULL_39_46
Bacteria	unclassified Bacteria	Candidatus_Portnoybacteria_bacterium_CG_4_9_14_3_um_filter_43_11
Bacteria	unclassified Bacteria	Candidatus_Portnoybacteria_bacterium_CG_4_9_14_3_um_filter_44_9
Bacteria	unclassified Bacteria	Candidatus_Portnoybacteria_bacterium_RBG_19FT_COMBO_36_7
Bacteria	unclassified Bacteria	Candidatus_Portnoybacteria_bacterium_RIFCSPLOWO2_02_FULL_40_15
Bacteria	unclassified Bacteria	Candidatus_Portnoybacteria_bacterium_RIFCSPLOWO2_12_FULL_39_9
Bacteria	unclassified Bacteria	Candidatus_Ratteibacteria_bacterium_CG15_BIG_FIL_POST_REV_8_21_14_020_41_12	PIW32419.1						PIW33941.1
Bacteria	unclassified Bacteria	Candidatus_Ratteibacteria_bacterium_CG23_combo_of_CG06-09_8_20_14_all_48_7	PIP16702.1
Bacteria	unclassified Bacteria	Candidatus_Raymondbacteria_bacterium_RIFOXYA2_FULL_49_16	OGJ92101.1						OGJ85010.1
Bacteria	unclassified Bacteria	Candidatus_Roizmanbacteria_bacterium_CG_4_9_14_0_2_um_filter_38_17
Bacteria	unclassified Bacteria	Candidatus_Roizmanbacteria_bacterium_CG_4_9_14_3_um_filter_36_11
Bacteria	unclassified Bacteria	Candidatus_Roizmanbacteria_bacterium_GW2011_GWB1_40_7
Bacteria	unclassified Bacteria	Candidatus_Roizmanbacteria_bacterium_RIFCSPHIGHO2_02_FULL_38_11
Bacteria	unclassified Bacteria	Candidatus_Roizmanbacteria_bacterium_RIFOXYA2_FULL_38_14
Bacteria	unclassified Bacteria	Candidatus_Rokubacteria_bacterium_13_1_40CM_68_15	OLB95914.1
Bacteria	unclassified Bacteria	Candidatus_Rokubacteria_bacterium_13_2_20CM_2_64_8	OLB39856.1						OLB43224.1
Bacteria	unclassified Bacteria	Candidatus_Rokubacteria_bacterium_13_2_20CM_2_70_11				OLB52660.1			OLB48932.1
Bacteria	unclassified Bacteria	Candidatus_Rokubacteria_bacterium_GWA2_70_23	OGK81458.1			OGK83761.1			OGK78349.1
Bacteria	unclassified Bacteria	Candidatus_Rokubacteria_bacterium_RIFCSPLOWO2_02_FULL_72_37	OGL08499.1			OGL10484.1
Bacteria	unclassified Bacteria	Candidatus_Ryanbacteria_bacterium_CG10_big_fil_rev_8_21_14_0_10_43_42
Bacteria	unclassified Bacteria	Candidatus_Ryanbacteria_bacterium_RIFCSPHIGHO2_01_45_13
Bacteria	unclassified Bacteria	Candidatus_Ryanbacteria_bacterium_RIFCSPHIGHO2_01_FULL_45_22
Bacteria	unclassified Bacteria	Candidatus_Ryanbacteria_bacterium_RIFCSPHIGHO2_01_FULL_48_27
Bacteria	unclassified Bacteria	Candidatus_Ryanbacteria_bacterium_RIFCSPLOWO2_01_FULL_48_26
Bacteria	unclassified Bacteria	Candidatus_Saganbacteria_bacterium_CG08_land_8_20_14_0_20_45_16	PIS29542.1						PIS31083.1
Bacteria	unclassified Bacteria	Candidatus_Schekmanbacteria_bacterium_GWA2_38_11	OGL39364.1
Bacteria	unclassified Bacteria	Candidatus_Schekmanbacteria_bacterium_RIFCSPLOWO2_02_FULL_38_14	OGL51781.1						OGL48193.1
Bacteria	unclassified Bacteria	Candidatus_Shapirobacteria_bacterium_CG_4_10_14_0_8_um_filter_39_15
Bacteria	unclassified Bacteria	Candidatus_Shapirobacteria_bacterium_CG03_land_8_20_14_0_80_35_14
Bacteria	unclassified Bacteria	Candidatus_Shapirobacteria_bacterium_CG03_land_8_20_14_0_80_40_19
Bacteria	unclassified Bacteria	Candidatus_Shapirobacteria_bacterium_GW2011_GWF1_38_23
Bacteria	unclassified Bacteria	Candidatus_Shapirobacteria_bacterium_RIFOXYD1_FULL_38_32
Bacteria	unclassified Bacteria	Candidatus_Spechtbacteria_bacterium_RIFCSPHIGHO2_02_FULL_43_15b
Bacteria	unclassified Bacteria	Candidatus_Spechtbacteria_bacterium_RIFCSPLOWO2_02_FULL_38_8							OGZ61695.1
Bacteria	unclassified Bacteria	Candidatus_Spechtbacteria_bacterium_RIFCSPLOWO2_12_FULL_38_22
Bacteria	unclassified Bacteria	Candidatus_Stahlbacteria_bacterium_CG23_combo_of_CG06-09_8_20_14_all_34_7
Bacteria	unclassified Bacteria	Candidatus_Stahlbacteria_bacterium_CG23_combo_of_CG06-09_8_20_14_all_40_9	PIP12276.1
Bacteria	unclassified Bacteria	Candidatus_Staskawiczbacteria_bacterium_RIFCSPHIGHO2_01_FULL_41_41
Bacteria	unclassified Bacteria	Candidatus_Staskawiczbacteria_bacterium_RIFCSPHIGHO2_02_FULL_33_16
Bacteria	unclassified Bacteria	Candidatus_Staskawiczbacteria_bacterium_RIFOXYB1_FULL_37_44
Bacteria	unclassified Bacteria	Candidatus_Staskawiczbacteria_bacterium_RIFOXYC2_FULL_37_17
Bacteria	unclassified Bacteria	Candidatus_Staskawiczbacteria_bacterium_RIFOXYD1_FULL_32_13
Bacteria	unclassified Bacteria	Candidatus_Sungbacteria_bacterium_RIFCSPHIGHO2_02_FULL_41_12b
Bacteria	unclassified Bacteria	Candidatus_Sungbacteria_bacterium_RIFCSPLOWO2_01_FULL_47_10
Bacteria	unclassified Bacteria	Candidatus_Sungbacteria_bacterium_RIFCSPLOWO2_01_FULL_47_32
Bacteria	unclassified Bacteria	Candidatus_Sungbacteria_bacterium_RIFCSPLOWO2_01_FULL_59_16
Bacteria	unclassified Bacteria	Candidatus_Sungbacteria_bacterium_RIFCSPLOWO2_02_FULL_51_17
Bacteria	unclassified Bacteria	Candidatus_Taylorbacteria_bacterium_CG10_big_fil_rev_8_21_14_0_10_41_48
Bacteria	unclassified Bacteria	Candidatus_Taylorbacteria_bacterium_RIFCSPHIGHO2_01_FULL_49_60
Bacteria	unclassified Bacteria	Candidatus_Taylorbacteria_bacterium_RIFCSPHIGHO2_12_FULL_45_16
Bacteria	unclassified Bacteria	Candidatus_Taylorbacteria_bacterium_RIFCSPLOWO2_02_FULL_43_11
Bacteria	unclassified Bacteria	Candidatus_Taylorbacteria_bacterium_RIFCSPLOWO2_12_FULL_43_20
Bacteria	unclassified Bacteria	Candidatus_Terrybacteria_bacterium_RIFCSPLOWO2_01_FULL_40_23
Bacteria	unclassified Bacteria	Candidatus_Terrybacteria_bacterium_RIFCSPLOWO2_01_FULL_44_24
Bacteria	unclassified Bacteria	Candidatus_Terrybacteria_bacterium_RIFCSPLOWO2_01_FULL_48_14
Bacteria	unclassified Bacteria	Candidatus_Terrybacteria_bacterium_RIFCSPLOWO2_01_FULL_58_14							OHA53173.1
Bacteria	unclassified Bacteria	Candidatus_Torokbacteria_bacterium_CG09_land_8_20_14_0_10_42_11
Bacteria	unclassified Bacteria	Candidatus_Torokbacteria_bacterium_CG_4_10_14_0_2_um_filter_35_8
Bacteria	unclassified Bacteria	Candidatus_Uhrbacteria_bacterium_CG10_big_fil_rev_8_21_14_0_10_50_16
Bacteria	unclassified Bacteria	Candidatus_Uhrbacteria_bacterium_GW2011_GWC2_41_11
Bacteria	unclassified Bacteria	Candidatus_Uhrbacteria_bacterium_GW2011_GWE2_46_68
Bacteria	unclassified Bacteria	Candidatus_Uhrbacteria_bacterium_RIFCSPHIGHO2_01_FULL_63_20
Bacteria	unclassified Bacteria	Candidatus_Uhrbacteria_bacterium_RIFOXYC2_FULL_47_19
Bacteria	unclassified Bacteria	Candidatus_Veblenbacteria_bacterium_RIFOXYA2_FULL_43_9
Bacteria	unclassified Bacteria	Candidatus_Vogelbacteria_bacterium_CG10_big_fil_rev_8_21_14_0_10_49_38
Bacteria	unclassified Bacteria	Candidatus_Vogelbacteria_bacterium_CG10_big_fil_rev_8_21_14_0_10_51_16
Bacteria	unclassified Bacteria	Candidatus_Vogelbacteria_bacterium_RIFOXYD1_FULL_44_32
Bacteria	unclassified Bacteria	Candidatus_Vogelbacteria_bacterium_RIFOXYD1_FULL_46_19
Bacteria	unclassified Bacteria	Candidatus_Vogelbacteria_bacterium_RIFOXYD1_FULL_51_18
Bacteria	unclassified Bacteria	Candidatus_Wildermuthbacteria_bacterium_RIFCSPHIGHO2_01_FULL_45_20
Bacteria	unclassified Bacteria	Candidatus_Wildermuthbacteria_bacterium_RIFCSPHIGHO2_02_FULL_47_12
Bacteria	unclassified Bacteria	Candidatus_Wildermuthbacteria_bacterium_RIFCSPHIGHO2_02_FULL_47_17
Bacteria	unclassified Bacteria	Candidatus_Wildermuthbacteria_bacterium_RIFCSPLOWO2_01_FULL_48_16
Bacteria	unclassified Bacteria	Candidatus_Wildermuthbacteria_bacterium_RIFOXYD1_FULL_50_12
Bacteria	unclassified Bacteria	Candidatus_Woesebacteria_bacterium_GW2011_GWB1_31_29
Bacteria	unclassified Bacteria	Candidatus_Woesebacteria_bacterium_GW2011_GWB1_38_8
Bacteria	unclassified Bacteria	Candidatus_Woesebacteria_bacterium_GW2011_GWC2_33_12
Bacteria	unclassified Bacteria	Candidatus_Woesebacteria_bacterium_RIFCSPHIGHO2_01_FULL_39_32
Bacteria	unclassified Bacteria	Candidatus_Woesebacteria_bacterium_RIFCSPLOWO2_01_FULL_39_23
Bacteria	unclassified Bacteria	Candidatus_Wolfebacteria_bacterium_GW2011_GWB1_41_12
Bacteria	unclassified Bacteria	Candidatus_Wolfebacteria_bacterium_GW2011_GWD2_47_17
Bacteria	unclassified Bacteria	Candidatus_Wolfebacteria_bacterium_GW2011_GWE2_44_13
Bacteria	unclassified Bacteria	Candidatus_Wolfebacteria_bacterium_RIFCSPHIGHO2_01_FULL_48_22
Bacteria	unclassified Bacteria	Candidatus_Wolfebacteria_bacterium_RIFOXYD12_FULL_48_21
Bacteria	unclassified Bacteria	Candidatus_Woykebacteria_bacterium_GWA1_44_8
Bacteria	unclassified Bacteria	Candidatus_Woykebacteria_bacterium_RBG_13_40_15
Bacteria	unclassified Bacteria	Candidatus_Woykebacteria_bacterium_RBG_16_39_9b
Bacteria	unclassified Bacteria	Candidatus_Woykebacteria_bacterium_RBG_19FT_COMBO_43_10
Bacteria	unclassified Bacteria	Candidatus_Woykebacteria_bacterium_RIFCSPLOWO2_01_FULL_43_14
Bacteria	unclassified Bacteria	Candidatus_Yanofskybacteria_bacterium_GW2011_GWA2_44_9							KKT81875.1
Bacteria	unclassified Bacteria	Candidatus_Yanofskybacteria_bacterium_RIFCSPHIGHO2_01_FULL_41_26
Bacteria	unclassified Bacteria	Candidatus_Yanofskybacteria_bacterium_RIFCSPHIGHO2_01_FULL_43_42
Bacteria	unclassified Bacteria	Candidatus_Yanofskybacteria_bacterium_RIFCSPLOWO2_01_FULL_41_67
Bacteria	unclassified Bacteria	Candidatus_Yanofskybacteria_bacterium_RIFOXYC2_FULL_44_13
Bacteria	unclassified Bacteria	Candidatus_Yonathbacteria_bacterium_CG_4_10_14_0_8_um_filter_47_645
Bacteria	unclassified Bacteria	Candidatus_Yonathbacteria_bacterium_CG_4_9_14_0_2_um_filter_43_16
Bacteria	unclassified Bacteria	Candidatus_Yonathbacteria_bacterium_RIFCSPLOWO2_01_FULL_43_20
Bacteria	unclassified Bacteria	Candidatus_Yonathbacteria_bacterium_RIFCSPLOWO2_01_FULL_43_27
Bacteria	unclassified Bacteria	Candidatus_Yonathbacteria_bacterium_RIFCSPLOWO2_01_FULL_47_33b
Bacteria	unclassified Bacteria	Candidatus_Zambryskibacteria_bacterium_CG10_big_fil_rev_8_21_14_0_10_42_12
Bacteria	unclassified Bacteria	Candidatus_Zambryskibacteria_bacterium_RIFCSPHIGHO2_01_FULL_43_25
Bacteria	unclassified Bacteria	Candidatus_Zambryskibacteria_bacterium_RIFCSPHIGHO2_02_FULL_43_37
Bacteria	unclassified Bacteria	Candidatus_Zambryskibacteria_bacterium_RIFCSPLOWO2_01_FULL_39_39
Bacteria	unclassified Bacteria	Candidatus_Zambryskibacteria_bacterium_RIFCSPLOWO2_12_FULL_39_23
